# Supplementary material for: A Bipartite Geminivirus with a Highly Divergent Genomic Organization Identified in Olive Trees May Represent a Novel Evolutionary Direction in the Family Geminiviridae
Source: Viruses. 2021 Oct 9;13(10):2035. doi: 10.3390/v13102035 (PMC8540022; doi:10.3390/v13102035)
Supplement: Supplementary file 1 [file viruses-13-02035-s001.zip]

Archive with 1 entries (1 files):
- viruses-1395254-supplementary.pdf
